# Supplementary material for: Method for a new risk assessment of urban water quality: IFN-SPA
Source: MethodsX. 2021 Jan 22;8:101237. doi: 10.1016/j.mex.2021.101237 (PMC8374206; doi:10.1016/j.mex.2021.101237)
Supplement: Supplementary file 1 [file mmc1.xlsx]

## Sheet: IFN-SPA
District	Huangpu					Xuhui					Changning					Jingan					Putuo
µi	I	II	III	IV	V	I	II	III	IV	V	I	II	III	IV	V	I	II	III	IV	V	I	II	III	IV	V
µPP	0	0	0	0.8619	1	0	0	0.356667	1	0	0	0	0.6024	1	0	0	0	0	1	0.8604	0	0	0	1	0.118267
µGDPP	0	0	1	0.4783	0	0	0	0.2065	1	0	0	0	0.0166	1	0	0	0	0	1	0.5843	0	0	0.2046	1	0
µIOUA	0	0.4155	1	0	0	0	0	0	1	0.4555	0.078	1	0	0	0	0	1	0.632	0	0	0.148	1	0	0	0
µBAR	0	0	0	0.0392286	1	0	0	0.0466571	1	0	0	0	0.191343	1	0	0	0	0	0.876057	1	0	0	0.156571	1	0
µGAR	1	0.7873	0	0	0	0	0	0	0.844	1	0	0	0	0	1	0	0	0.598	1	0	0	0	0	1	0.953
µWRP	0.1805	1	0	0	0	0	1	0.08925	0	0	0	1	0.359	0	0	1	0.8267	0	0	0	0	1	0.68575	0	0
µWRUR	0	0	0	0	1	0	0	0	1	1	0	0	0	0.2	1	0	0	0	0	1	0	0	0	1	1
µSTA	0	0	0	1	0.8	0	0	0	1	1	0	0	0	1	0.6	0	0	0	1	0.8	0	0	0	1	0.4
µ	0.157992	0.288608	0.312492	0.268704	0.425494	0	0.115192	0.10738	0.863405	0.33342	0.0122769	0.272588	0.170426	0.52908	0.242481	0.115192	0.252625	0.18152	0.632724	0.493339	0.0232946	0.272588	0.133809	0.727412	0.245707
District	Hongkou					Yangpu					Pudong					Minhang					Baoshan
µi	I	II	III	IV	V	I	II	III	IV	V	I	II	III	IV	V	I	II	III	IV	V	I	II	III	IV	V
µPP	0	0	0	0.4248	1	0	0	0.1252	1	0	0	1	0.2725	0	0	0	0.811111	1	0	0	0	0.668222	1	0	0
µGDPP	0	0	0	1	0.8653	0	0	0.5466	1	0	0	0	0	0	1	0	0	0.0381	1	0	0	0	0.4537	1	0
µIOUA	0.64	1	0	0	0	0	0	0	0	1	0	0	0.1635	1	0	0	0	0	1	0.126	0	0	0.696	1	0
µBAR	0	0	0	0.852629	1	0	0	0.4888	1	0	0	0.8626	1	0	0	0	0.381433	1	0	0	0	0.424567	1	0	0
µGAR	0	1	0.703333	0	0	0	0	0	1	0.4765	0	0	0	1	0.4635	0	0	0.958	1	0	0	0	0	0.4355	1
µWRP	0	1	0.90875	0	0	0	0	0.6405	1	0	0	0	0	0.631	1	0	0	0	1	0.3135	0	0	0.03875	1	0
µWRUR	0	0	0	0	1	0	0	0	1	0.2	0	0	0	1	0.2	0	0	1	1	0	1	0.6923	0	0	0
µSTA	0	0	0	1	0	0	0	1	0.6	0	0	0	0	0.6	1	0.2	1	0	0	0	0	1	0	0	0
µ	0.100734	0.409788	0.201178	0.398221	0.521209	0	0	0.299159	0.823359	0.238055	0	0.290333	0.217626	0.472564	0.397274	0.0096222	0.236686	0.524352	0.641299	0.0559446	0.0764146	0.272634	0.494969	0.487435	0.1372
District	Jiading					Jinshan					Songjiang					Qingpu					Fengxian
µi	I	II	III	IV	V	I	II	III	IV	V	I	II	III	IV	V	I	II	III	IV	V	I	II	III	IV	V
µPP	0.2985	1	0	0	0	1	0.374	0	0	0	0.543	1	0	0	0	1	0.813	0	0	0	1	0.698	0	0	0
µGDPP	0	0.3257	1	0	0	0	1	0.6754	0	0	0	0.6043	1	0	0	0	0	1	0.7961	0	0	0.6438	1	0	0
µIOUA	0	0	0	0.229	1	0.326	1	0	0	0	0	0	1	0.518	0	0.695	1	0	0	0	0.918	1	0	0	0
µBAR	0	1	0.854667	0	0	0.9665	1	0	0	0	0	1	0.4535	0	0	0.748667	1	0	0	0	0.850833	1	0	0	0
µGAR	0	0.432	1	0	0	0.462667	1	0	0	0	0	0	1	0.452	0	0	1	0.638	0	0	0.338667	1	0	0	0
µWRP	0	0	0.89075	1	0	0	0	0.03075	1	0	0	0	0	0.6405	1	0	0	0.28025	1	0	0	0	0.026	1	0
µWRUR	0	0	1	0	0	0	0	1	0.5	0	0	1	0.3333	0	0	0	1	1	0	0	0	0	1	0	0
µSTA	1	0.4	0	0	0	1	0	0	0	0	1	0	0	0	0	0.6	1	0	0	0	1	0.4	0	0	0
µ	0.096814	0.43962	0.597322	0.151236	0.157396	0.468551	0.658145	0.184708	0.153399	0	0.136706	0.480729	0.542021	0.217326	0.115192	0.411793	0.699201	0.351327	0.238664	0	0.527664	0.675008	0.234505	0.115192	0
District	Chongming
µi	I	II	III	IV	V
µPP	1	0	0	0	0																			ɷ	ɷi
µGDPP	1	0.7625	0	0	0																			ɷPP	0.163159
µIOUA	1	0	0	0	0																			ɷGDPP	0.155096
µBAR	1	0.00983333	0	0	0																			ɷIOUA	0.157396
µGAR	0	0	0	0.0185	1																			ɷBAR	0.147431
µWRP	0	0	0	0.78225	1																			ɷGAR	0.1372
µWRUR	1	1	0	0	0																			ɷWRP	0.115192
µSTA	1	0	0	0	0																			ɷWRUR	0.0764146
µ	0.747608	0.196125	0	0.0926471	0.252392																			ɷSTA	0.048111

## Sheet: AHP
	R1	R2	R3	R4	R5	R6	R7	R8
R1	1	1	1	1	2	1.5	2	3
R2	1	1	1	1	1	2	2	3
R3	1	1	1	1.5	1	1.5	3	2			λ=	9.03355
R4	1	1	0.666667	1	2	2	1	3			CI=	0.14765
R5	0.5	1	1	0.5	1	3	2	3			CR=	0.104716	<0.1
R6	0.666667	0.5	0.666667	0.5	0.333333	1	5	6
R7	0.5	0.5	0.333333	1	0.5	0.2	1	5
R8	0.333333	0.333333	0.5	0.333333	0.333333	0.166667	1	1
	Mm	wi
ɷPP	1.43519	0.163159
ɷGDPP	1.36426	0.155096
ɷIOUA	1.3845	0.157396
ɷBAR	1.29684	0.147431
ɷGAR	1.20685	0.1372
ɷWRP	1.01326	0.115192
ɷWRUR	0.672161	0.0764146
ɷSTA	0.423196	0.048111

## Sheet: R1
District		R1	I	II	III	IV	V
			b0	b1	b2	b3	b4
			0	2000	6000	15000	30000
			m1	m2	m3	m4	m5
			0	4000	10500	22500	37500
Urban center	HP	32072	0	0	0	0.8619	1
	XH	19825	0	0	0.356667	1	0
	CN	17982	0	0	0.6024	1	0
	JA	28953	0	0	0	1	0.8604
	PT	23387	0	0	0	1	0.118267
	HK	34314	0	0	0	0.4248	1
	YP	21561	0	0	0.1252	1	0
Pudong		4545	0	1	0.2725	0	0
Minhang		6850	0	0.811111	1	0	0
Baoshan		7493	0	0.668222	1	0	0
Jiading		3403	0.2985	1	0	0	0
Jinshan		1374	1	0.687	0	0	0
Songjiang		2914	0.543	1	0	0	0
Qingpu		1813	1	0.813	0	0	0
Fengxian		1698	1	0.698	0	0	0
Chongming		590	1	0	0	0	0
																				183.627						13.405						43278						4.3						89
																				113.367						24.312						44357						2.5						90
																				108.303						27.715						45436						2.7						88
																				154.338						20.804						36534						4.8						89
																				109.52						23.906						46743						2.5						87
																				155.158						17.555						47635						3.1						85
																				97.892						22.953						57438						2.3						78
																				24.122						22.927						65476						2.3						92
																				38.557						20.084						61254						2						64
																				37.263						25.129						59845						1.1						65
																				19.128						18.568						56437						1.8						57
																				8.201						15.806						59877						1.9						45
																				16.721						19.452						65438						1.5						53
																				9.508						17.457						58879						1.6						62
																				8.895						15.992						59896						1.8						57
																				2.059						25.963						64871						1.3						45

## Sheet: R2
District		R2	I	II	III	IV	V
			b0	b1	b2	b3	b4
			0	20000	40000	60000	80000
			m1	m2	m3	m4	m5
			10000	30000	50000	70000	90000
Urban center	HP	54783	0	0	1	0.4783	0
	XH	67935	0	0	0.2065	1	0
	CN	69834	0	0	0.0166	1	0
	JA	75843	0	0	0	1	0.5843
	PT	67954	0	0	0.2046	1	0
	HK	78653	0	0	0	1	0.8653
	YP	64534	0	0	0.5466	1	0
Pudong		110897	0	0	0	0	1
Minhang		69619	0	0	0.0381	1	0
Baoshan		65463	0	0	0.4537	1	0
Jiading		46743	0	0.3257	1	0	0
Jinshan		36754	0	1	0.6754	0	0
Songjiang		43957	0	0.6043	1	0	0
Qingpu		57961	0	0	1	0.7961	0
Fengxian		43562	0	0.6438	1	0	0
Chongming		17625	1	0.7625	0	0	0

## Sheet: R3
District		R1	I	II	III	IV	V
			b0	b1	b2	b3	b4
			0	2	4	6	10
			m1	m2	m3	m4	m5
			1	3	5	8	12
Urban center	HP	4.169	0	0.4155	1	0	0
	XH	9.822	0	0	0	1	0.911
	CN	2.922	0.078	1	0	0	0
	JA	3.632	0	1	0.632	0	0
	PT	2.852	0.148	1	0	0	0
	HK	2.36	0.64	1	0	0	0
	YP	17.861	0	0	0	0	1
Pudong		7.673	0	0	0.1635	1	0
Minhang		8.504	0	0	0	1	0.126
Baoshan		6.608	0	0	0.696	1	0
Jiading		11.542	0	0	0	0.229	1
Jinshan		2.674	0.326	1	0	0	0
Songjiang		5.518	0	0	1	0.518	0
Qingpu		2.305	0.695	1	0	0	0
Fengxian		2.082	0.918	1	0	0	0
Chongming		0.298	1	0	0	0	0

## Sheet: R4
District		R1	I	II	III	IV	V
			b0	b1	b2	b3	b4
			0	8	20	80	150
			m1	m2	m3	m4	m5
			2	14	50	115	185
Urban center	HP	183.627	0	0	0	0.0392286	1
	XH	113.367	0	0	0.0466571	1	0
	CN	108.303	0	0	0.191343	1	0
	JA	154.338	0	0	0	0.876057	1
	PT	109.52	0	0	0.156571	1	0
	HK	155.158	0	0	0	0.852629	1
	YP	97.892	0	0	0.4888	1	0
Pudong		24.122	0	0.8626	1	0	0
Minhang		38.557	0	0.381433	1	0	0
Baoshan		37.263	0	0.424567	1	0	0
Jiading		19.128	0	1	0.854667	0	0
Jinshan		8.201	0.9665	1	0	0	0
Songjiang		16.721	0	1	0.4535	0	0
Qingpu		9.508	0.748667	1	0	0	0
Fengxian		8.895	0.850833	1	0	0	0
Chongming		2.059	1	0.00983333	0	0	0

## Sheet: R5
District		R5	I	II	III	IV	V
			b0	b1	b2	b3	b4
			0	15	18	20	24
			m1	m2	m3	m4	m5
			13.5	16.5	19	22	26
Urban center	HP	13.405	1	0.7873	0	0	0
	XH	24.312	0	0	0	0.844	1
	CN	27.715	0	0	0	0	1
	JA	20.804	0	0	0.598	1	0
	PT	23.906	0	0	0	1	0.953
	HK	17.555	0	1	0.703333	0	0
	YP	22.953	0	0	0	1	0.4765
Pudong		22.927	0	0	0	1	0.4635
Minhang		20.084	0	0	0.958	1	0
Baoshan		25.129	0	0	0	0.4355	1
Jiading		18.568	0	0.432	1	0	0
Jinshan		15.806	0.462667	1	0	0	0
Songjiang		19.452	0	0	1	0.452	0
Qingpu		17.457	0	1	0.638	0	0
Fengxian		15.992	0.338667	1	0	0	0
Chongming		25.963	0	0	0	0.0185	1

## Sheet: R6
District		R1	I	II	III	IV	V
			b0	b1	b2	b3	b4
			0	40000	48000	56000	64000
			m1	m2	m3	m4	m5
			36000	44000	52000	60000	68000
Urban center	HP	43278	0.1805	1	0	0	0
	XH	44357	0	1	0.08925	0	0
	CN	45436	0	1	0.359	0	0
	JA	36534	1	0.8267	0	0	0
	PT	46743	0	1	0.68575	0	0
	HK	47635	0	1	0.90875	0	0
	YP	57438	0	0	0.6405	1	0
Pudong		65476	0	0	0	0.631	1
Minhang		61254	0	0	0	1	0.3135
Baoshan		59845	0	0	0.03875	1	0
Jiading		56437	0	0	0.89075	1	0
Jinshan		59877	0	0	0.03075	1	0
Songjiang		65438	0	0	0	0.6405	1
Qingpu		58879	0	0	0.28025	1	0
Fengxian		59896	0	0	0.026	1	0
Chongming		64871	0	0	0	0.78225	1

## Sheet: R7
District		R1	I	II	III	IV	V
			b0	b1	b2	b3	b4
			0	1.5	2	2.5	3
			m1	m2	m3	m4	m5
			1.25	1.75	2.25	2.75	3.25
Urban center	HP	4.3	0	0	0	0	1
	XH	2.5	0	0	0	1	1
	CN	2.7	0	0	0	0.2	1
	JA	4.8	0	0	0	0	1
	PT	2.5	0	0	0	1	1
	HK	3.1	0	0	0	0	1
	YP	2.3	0	0	0	1	0.2
Pudong		2.3	0	0	0	1	0.2
Minhang		2	0	0	1	1	0
Baoshan		1.1	1	0.6923	0	0	0
Jiading		1.8	0	0	1	0	0
Jinshan		1.9	0	0	1	0.5	0
Songjiang		1.5	0	1	0.3333	0	0
Qingpu		1.6	0	1	1	0	0
Fengxian		1.8	0	0	1	0	0
Chongming		1.3	1	1	0	0	0

## Sheet: R8
District		R8	I	II	III	IV	V
			b0	b1	b2	b3	b4
			0	60	70	80	90
			m1	m2	m3	m4	m5
			55	65	75	85	95
Urban center	HP	89	0	0	0	1	0.8
	XH	90	0	0	0	1	1
	CN	88	0	0	0	1	0.6
	JA	89	0	0	0	1	0.8
	PT	87	0	0	0	1	0.4
	HK	85	0	0	0	1	0
	YP	78	0	0	1	0.6	0
Pudong		92	0	0	0	0.6	1
Minhang		64	0.2	1	0	0	0
Baoshan		65	0	1	0	0	0
Jiading		57	1	0.4	0	0	0
Jinshan		45	1	0	0	0	0
Songjiang		53	1	0	0	0	0
Qingpu		62	0.6	1	0	0	0
Fengxian		57	1	0.4	0	0	0
Chongming		45	1	0	0	0	0
